# Supplementary material for: Adhesion and running speed of a tropical arboreal ant (Cephalotes atratus) on wet substrates
Source: R Soc Open Sci. 2018 Nov 14;5(11):181540. doi: 10.1098/rsos.181540 (PMC6281928; doi:10.1098/rsos.181540)
Supplement: Data Set 1 [file rsos181540supp2.xlsx]

## Sheet: Static Adhesion
Mass (g)	Substrate	Treatment	Temp (°C)	RH%	Shear Force 1 (g)	Shear Force 2 (g)	Shear Force 3 (g)	Normal Force 1 (g)	Normal Force 2 (g)	Normal Force 3 (g)
0.054	Glass	Air	23	74.51	1.4	1.5	1.6	0.2	0.3	0.4
0.0516	Glass	Air	22.58	77.65	1.6	1.7	2	0.5	0.7	0.8
0.0439	Glass	Air	23.04	74.38	0.9	1.1	1.2	0	0.1	0
0.0404	Glass	Air	22.67	77.27	3.2	2.5	3.7	0.5	0.7	0.4
0.0315	Glass	Air	23.02	74.38	1.3	1	1.3	0.2	0.1	0.2
0.0283	Glass	Air	22.79	77.16	1.2	1.4	1.7	0.3	0.3	0.3
0.0548	Glass	Air	23.02	74.31	1.2	1.2	1.4	0.2	0.1	0.15
0.0293	Glass	Air	22.79	77.02	2.7	2.8	2.9	0.3	0.7	0.6
0.0525	Glass	Air	23.07	73.99	1.1	1.3	1.4	0.2	0.2	1
0.0412	Glass	Air	23.06	74.19	1.3	1.6	1.7	0.3	0.3	0.2
0.053	Glass	Air	23.12	74.29	1.1	1.2	1.5	0.2	0.1	0.1
0.057	Glass	Air	23.12	74.4	1.1	1.2	1.2	0.1	0.2	0.1
0.0461	Glass	Air	23.14	74.16	2.1	2.5	2.7	0.4	0.2	0.4
0.0513	Glass	Air	23.1	74.07	2	1	1.4	0.1	0.1	0.2
0.0272	Glass	Air	22.98	76.63	2.6	2.5	2.6	0.5	0.4	0.6
0.0283	Glass	Air	23.01	78.33	1.7	3.1	3.3	0.5	0.5	0.7
0.0328	Glass	Air	22.98	77.34	4	3.3	3.5	0.7	0.8	0.8
0.0274	Glass	Water	21.52	78.08	0.3	0.3	0.2	0	0	0
0.0376	Glass	Water	21.48	77.97	0.6	0.7	0.7	0	0	0
0.0445	Glass	Water	21.48	78.02	0.2	0.2	0.3	0	0	0
0.0246	Glass	Water	21.48	78.06	1	1.3	1.2	0	0	0
0.0397	Glass	Water	21.52	78.01	0.2	0.3	0.3	0	0	0
0.0354	Glass	Water	21.48	77.91	0.4	0.9	0.8	0	0	0
0.0186	Glass	Water	21.5	77.85	0.8	0.9	2	0	0	0
0.0393	Glass	Water	21.48	77.76	0.4	0.4	0.6	0	0	0
0.0353	Glass	Water	21.48	77.74	1	0.6	0.8	0	0	0
0.0401	Glass	Water	21.46	77.73	0.4	0.6	0.9	0	0	0
0.0618	Glass	Water	21.46	77.87	0.6	0.7	0.7	0	0	0
0.0485	Glass	Water	21.47	77.85	1	1.1	1.6	0	0	0
0.0384	Glass	Water	21.48	77.82	0.4	0.5	0.6	0	0	0
0.0609	Glass	Water	21.48	77.82	0.8	0.7	1	0	0	0
0.0571	Glass	Water	21.48	78.09	0.5	0.7	1.1	0	0	0
0.0463	PC	Air	22.98	74.05	8.6	9.7	4.4	0.6	0.7	0.5
0.0549	PC	Air	23	74.36	6.2	6	6.2	0.4	0.3	0.7
0.0453	PC	Air	22.99	73.77	9.6	6.1	3.9	0.5	0.4	1.3
0.0312	PC	Air	22.98	73.72	5.2	6.4	3.7	0.6	0.6	0.4
0.0471	PC	Air	23	73.76	5.5	6.7	10	0.8	1.1	0.7
0.0409	PC	Air	22.78	76.78	5.4	8.3	2.5	1	1.7	1.8
0.0362	PC	Air	23.06	77.46	6.5	5.3	4.2	0.4	0.7	1.4
0.0426	PC	Air	22.82	78.58	7.2	6.1	6	2.7	2.3	2
0.0422	PC	Air	23.05	77.22	5.1	5.6	9.8	1.7	2.3	2.2
0.0484	PC	Air	22.85	80.27	6.9	4.7	3.3	1.3	1.8	2
0.0461	PC	Air	23.06	77.29	8.4	2	1.5	0.3	0.5	0.3
0.0414	PC	Air	23.08	76.86	5.6	7.4	7.3	0.8	1	0.7
0.0511	PC	Air	23.07	76.65	8	10	6.3	1.5	1.8	1.6
0.0354	PC	Air	22.92	77.06	5	4	4.8	1.1	2.1	1.9
0.0098	PC	Air	22.94	77.33	7	4	6.5	0.8	1	1.7
0.0238	PC	Air	22.92	76.58	7.2	5.9	7.7	1	1.1	1.9
0.036	PC	Water	21.32	78.58	5	6.5	5	1.6	2.5	1.2
0.039	PC	Water	21.34	78.53	3.9	6	4.2	2	2.1	1.5
0.0292	PC	Water	21.32	78.57	4.6	5.4	5	1.4	1.4	2
0.0338	PC	Water	21.33	78.63	5	4.5	6.7	2.2	1	0.9
0.0447	PC	Water	21.34	78.66	3.5	5.6	4.8	1.8	1.6	1.5
0.0465	PC	Water	21.34	78.75	4.9	3	4.5	0.6	0.9	0.8
0.0456	PC	Water	21.34	78.71	3.6	3	3.5	0.7	0.8	1
0.0375	PC	Water	21.35	78.8	5.5	3.9	3.3	0.7	1	0.9
0.0322	PC	Water	21.38	78.81	5.5	4.9	6	1	1.1	2.1
0.0618	PC	Water	21.38	78.75	2	3.9	4.5	0.8	1	1.1
0.0435	PC	Water	21.39	78.74	3.5	4.1	4.6	1.6	1.6	1.4
0.0287	PC	Water	21.36	78.73	3.1	3	3.2	1.3	1	1.6
0.0267	PC	Water	21.41	79.61	3	3.5	3	1.3	1.2	1.3
0.029	PC	Water	21.42	79.33	3.2	3	3.1	0.5	0.8	1
0.0358	PC	Water	21.45	79.22	3.8	3	2.9	0.4	0.4	0.4
0.0345	PP	Air	22.88	72.26	5.1	5	5.2	0.1	0.1	0.1
0.0496	PP	Air	22.93	72.17	4	3.2	5.3	0.4	0.7	1
0.0306	PP	Air	22.92	72.24	4.5	4.3	3.5	0.3	0.5	0.8
0.0409	PP	Air	22.9	72.12	4.6	4.8	4.9	0.4	0.5	0.7
0.042	PP	Air	22.92	72.06	4	4.4	4.3	0.2	0.4	0.2
0.0387	PP	Air	22.89	72.06	1	2.2	0	0.4	0	0
0.0184	PP	Air	22.9	72.03	2.2	2.3	1.7	0	0	0
0.0429	PP	Air	22.9	72.21	2.2	3	3.3	0.6	0.3	0.4
0.0321	PP	Air	22.86	80.69	4.7	5.3	4.3	1.4	1.7	1.6
0.0441	PP	Air	22.91	72.2	3.3	3.7	3.4	0.7	0.8	0.9
0.0252	PP	Air	22.92	80.74	2.5	4	4.8	0.3	0.6	0.7
0.0394	PP	Air	22.88	72.06	4.7	3.6	3.2	0.3	0.3	0.3
0.0567	PP	Air	22.91	80.04	4.7	5.3	4.3	0.3	0.8	1.5
0.0126	PP	Air	22.88	77.92	3	3.2	3.2	0.4	0.8	0.6
0.0317	PP	Air	22.88	77.66	4.1	5.5	5.8	0.8	1.6	1.4
0.025	PP	Air	22.94	77.51	4.5	3.8	4.4	0.3	0.5	0.6
0.0457	PP	Air	22.27	80.56	4.2	3.8	4.4	1.4	1.3	1.5
0.0259	PP	Air	21.93	76.33	2.2	2.4	2.5	0	0	0
0.0552	PP	Water	21.04	78.98	3.9	3.4	4.5	0.5	0.6	0.7
0.0401	PP	Water	21.04	79.16	2.6	2	2.9	0.3	0.5	0.2
0.0351	PP	Water	21.07	79.29	0.5	0.4	0.5	0.1	0.2	0.1
0.0554	PP	Water	21.05	79.34	3	3.3	3.4	0.8	0.8	0.9
0.0419	PP	Water	21.07	79.33	2.9	2	2.5	0.5	0.7	0.7
0.0506	PP	Water	21.1	79.27	2.4	2.5	2.2	0.9	0.5	0.7
0.0545	PP	Water	21.12	79.14	3	3.6	3.7	1.5	0.9	0.5
0.0489	PP	Water	21.1	79.13	3.6	4.4	4	1.1	1.3	1.5
0.0634	PP	Water	21.12	79.05	3.7	3.5	3.4	1.2	1.1	1.4
0.0367	PP	Water	21.1	78.97	1.5	1.7	1.5	0.4	0.5	0.6
0.0423	PP	Water	21.13	78.9	2.1	3.2	2.1	0.3	0.6	0.7
0.0534	PP	Water	21.18	78.61	2	2.5	3	0.4	0.5	0.5
0.0371	PP	Water	21.21	78.45	3.7	3.3	2.1	0.7	0.5	0.8
0.0587	PP	Water	21.23	78.31	3.3	3	3	0.5	0.7	1.2
0.0582	PP	Water	21.23	78.23	2.2	2.4	2.5	0.5	0.5	0.6
0.0487	PP	Water	21.27	78.52	2.2	2.6	2.7	0.5	0.6	0.9
0.043	Wood	Air	25.6	78.89	8.5	4.4	4	2.5	2.6	2
0.0337	Wood	Air	25.65	78.5	7.5	7.5	6.5	2.9	2	2.4
0.0299	Wood	Air	25.59	78.12	4	4.3	7	1.5	2.2	8.2
0.0481	Wood	Air	25.61	77.79	4	10	6.3	3	3.3	3.5
0.0528	Wood	Air	25.59	77.39	6.4	5.8	9.4	1.6	2.5	6.7
0.0513	Wood	Air	25.55	77.26	6.5	6.6	9	2.1	2.4	5.4
0.0334	Wood	Air	22.8	80.03	6.2	8.2	10	0.5	0.7	3.5
0.0558	Wood	Air	22.81	80.05	3.1	7	10	7.6	8.5	3.8
0.0241	Wood	Air	22.83	79.89	4.5	7.2	4.3	0.6	3.7	2.5
0.0404	Wood	Air	22.83	79.2	6.5	7.5	5.5	3.5	3.1	7
0.0325	Wood	Air	22.88	78.93	5.7	7.5	7.5	3	1.5	4
0.0381	Wood	Air	22.88	78.47	6	5.5	7.2	4.7	2.5	3.6
0.0473	Wood	Air	22.84	78.33	3.5	5.1	4	2	2.4	2.6
0.0325	Wood	Air	22.92	81.59	5.3	7.6	8.3	1.7	2.5	5.6
0.0424	Wood	Air	22.99	86.62	6.6	7.2	9	1.5	4.5	5.3
0.0356	Wood	Soaked	21.94	80.83	7	7.5	6.6	0.9	2.9	2.5
0.0413	Wood	Soaked	21.93	80.54	4	6.1	5.8	1.5	4	2.5
0.0199	Wood	Soaked	21.89	80.5	2	3.5	3.8	1.6	1.4	0.8
0.0448	Wood	Soaked	21.9	80.43	2.9	4.8	6.7	3.6	4.6	1.5
0.0414	Wood	Soaked	21.87	80.37	3.5	3.2	3.3	1	3.3	0.6
0.0772	Wood	Soaked	21.86	80.05	7.4	3.5	4.1	1	3.2	1.3
0.0568	Wood	Soaked	21.9	80.11	7.5	7.4	5	2.5	6	1.5
0.0416	Wood	Soaked	21.86	79.91	7.4	8	5	4.4	2.5	2
0.0374	Wood	Soaked	21.83	79.74	5.6	5.8	7	1	1.9	5
0.0392	Wood	Soaked	21.85	79.44	6.4	7.1	7.4	1.8	1.6	4.5
0.0286	Wood	Soaked	21.81	79.11	5	4.4	6.5	3.5	2	3
0.0474	Wood	Soaked	21.84	80.2	3	5.2	3.9	1.5	2	1
0.0285	Wood	Soaked	21.83	79.4	6.1	4	7.9	1.5	2.5	1.4
0.0465	Wood	Soaked	21.82	78.79	6.7	6.4	5.9	1	5.4	2.5
0.0391	Wood	Soaked	21.81	78.3	3	3.6	7	1	1.5	1
0.0521	Wood	Soaked	21.84	77.87	6.5	6	4	2.9	2.5	1
0.039	Wood	Water	21.32	80.5	3.5	5.5	6.4	1	1	0.6
0.0223	Wood	Water	21.35	79.94	7.5	6.9	5	0.6	0.4	1.2
0.047	Wood	Water	21.37	80.86	2.8	7.7	5	2.9	2.5	1.1
0.0342	Wood	Water	21.39	80.51	3.9	3.4	8.9	0.4	1	1.5
0.029	Wood	Water	21.4	79.89	6.4	4	6.3	3.5	1.5	1.7
0.0396	Wood	Water	21.43	79.54	4.8	7.5	4	2.4	3.4	3
0.0378	Wood	Water	21.42	79.24	3.7	3.6	10	2.8	2.9	3.8
0.0483	Wood	Water	21.42	79.41	10	10	8.5	2	1.9	2.9
0.0274	Wood	Water	21.46	79.92	4.5	5.1	4.9	1.5	2.4	1
0.0358	Wood	Water	21.5	79.31	4.2	10	8	0.8	1	1.5
0.052	Wood	Water	21.44	78.75	7	10	7.1	6.8	2.5	1.5
0.0466	Wood	Water	21.42	78.24	4.5	10	8.2	3.5	2.5	3
0.0388	Wood	Water	21.42	77.8	4.7	6.1	4.6	1	1.9	1
0.0624	Wood	Water	21.5	78.42	9	4	3.5	1.5	1	2
0.0374	Wood	Water	21.45	77.94	10	7.2	4	1	1.5	1.9

## Sheet: Running Speed
Mass (g)	Substrate	Treatment	Temp (°C)	RH%	Time 1 (sec/10cm)	Time 2 (sec/10cm)	Time 3 (sec/10cm)
0.0428	PC	Air	22.83	79.88	0.92	1.21	0.84
0.0343	PC	Air	22.85	79.87	1.32	1.18	0.87
0.0321	PC	Air	22.87	80.5	1.32	1.95	2.01
0.0306	PC	Air	22.92	80.42	1.41	1.69	1.13
0.0416	PC	Air	22.94	80.1	1.44	0.83	1
0.0379	PC	Air	22.9	79.79	0.84	0.89	1.01
0.038	PC	Air	22.91	79.47	0.78	1.09	1
0.0319	PC	Air	22.94	79.37	1.21	0.92	1.33
0.0323	PC	Air	22.92	79	1.96	2	1.81
0.0374	PC	Air	22.89	78.99	1.35	1.26	1.55
0.0351	PC	Air	22.95	78.84	1.16	1.09	1.26
0.043	PC	Air	22.94	78.79	2.3	1.95	1.69
0.0365	PC	Air	22.92	78.77	0.69	1	1
0.0342	PC	Air	22.88	78.71	1.87	1.52	1.9
0.0326	PC	Air	22.95	78.69	2.03	1.5	1.75
0.0387	PC	Air	22.99	78.65	0.94	1.14	0.64
0.041	PC	Air	22.96	78.64	1.32	1.58	1.81
0.0337	PC	Air	22.98	78.61	1.04	1.3	1.06
0.0357	PC	Air	22.98	78.55	1.26	1.83	0.87
0.0297	PC	Air	22.99	78.66	1.5	1.72	1.49
0.0387	PC	Air	22.96	78.34	1.12	1.21	0.76
0.0409	PC	Air	22.97	78.3	1.12	1.35	1.44
0.0432	PC	Air	22.95	78.14	1.32	1.67	1.09
0.0474	PC	Air	22.99	78.12	1.9	2.03	2
0.041	PC	Air	22.96	78.11	0.96	1.2	1.18
0.0466	PC	Air	23.01	78.12	1.03	1.56	1.04
0.041	PC	Air	22.98	78.13	1.72	1.56	1.53
0.0425	PC	Air	22.99	78.13	1.32	1.6	1.09
0.0357	PC	Air	22.98	78.01	0.92	0.89	0.78
0.0419	PC	Air	22.99	78.07	1.03	1.44	1.16
0.0487	PC	Water	20.67	83.72	1.4	1.53	1.87
0.0469	PC	Water	20.83	79.08	1.53	2	2.41
0.0254	PC	Water	21	78.01	2.21	2.36	3.53
0.0407	PC	Water	21.1	77.54	2.73	3.04	2.3
0.029	PC	Water	21.14	78.02	1.44	1.52	1.61
0.0314	PC	Water	21.16	77.67	1.46	1.53	1.96
0.0455	PC	Water	21.16	77.38	3.01	3.23	2.46
0.0447	PC	Water	21.11	79.37	2.09	2.64	3.73
0.0394	PC	Water	21.11	77.52	2.02	1.64	2.86
0.0401	PC	Water	21.16	77.19	1.04	1.35	1.8
0.0494	PC	Water	20.9	79.42	2.15	3.07	2.69
0.0461	PC	Water	21.06	77.66	1.63	1.81	2.06
0.039	PC	Water	21.09	78.27	1.35	1.73	1.24
0.0509	PC	Water	21.16	77.56	2.63	3.2	3.29
0.0327	PC	Water	21.21	77.46	1.43	1.58	1.44
0.0563	PC	Water	21.22	77.41	2.66	3.09	4.01
0.04	PC	Water	21.25	77.32	1.53	1.69	2.03
0.0474	PC	Water	21.28	77.43	2.41	1.72	2.38
0.0363	PC	Water	21.23	79.31	1.04	0.92	1.18
0.0422	PC	Water	21.2	78.38	2.2	1.69	2.13
0.0398	PC	Water	21.2	77.75	2.8	2.52	3.69
0.0386	PC	Water	21.23	77.22	2.67	2.26	2.16
0.0315	PC	Water	21.25	77.17	1.9	1.95	1.81
0.0392	PC	Water	21.08	92.74	1.2	1.35	1.49
0.0192	PC	Water	21.24	83.96	3.46	3.47	3.83
0.0699	PC	Water	21.25	77.65	1.24	1.36	1.63
0.0255	PC	Water	21.26	77.73	3.16	3.22	2.92
0.0401	PC	Water	21.28	77.37	1.63	1.55	1.8
0.0746	PC	Water	21.27	78.17	1.91	2.01	1.93
0.0505	PC	Water	21.28	77.27	1.41	1.67	1.35
0.0187	PP	Air	22.22	79.63	0.96	1.07	1.24
0.0532	PP	Air	22.24	79.67	1.55	1.3	1.26
0.0337	PP	Air	22.23	79.63	1.56	1.32	1.69
0.0354	PP	Air	22.24	79.59	1	1.4	1.46
0.0335	PP	Air	22.24	79.56	1.04	0.94	1.16
0.052	PP	Air	22.2	79.46	1.49	1.87	1.3
0.0477	PP	Air	22.22	79.41	1.09	1.03	1.26
0.0329	PP	Air	22.24	79.38	1.5	1.56	1.83
0.0268	PP	Air	22.25	79.67	1.3	1.22	1.36
0.0585	PP	Air	22.27	79.68	1.21	1.13	1.26
0.0418	PP	Air	22.26	79.59	1.56	1.32	0.87
0.0434	PP	Air	22.26	79.57	1.81	1.83	1.8
0.0414	PP	Air	22.27	79.54	1.81	1.6	2.16
0.0269	PP	Air	22.28	79.49	1.09	1.49	1.69
0.0378	PP	Air	22.28	79.4	1.7	2.1	1.92
0.0444	PP	Air	22.29	79.31	1.43	1.47	2.07
0.039	PP	Air	22.28	79.24	1.64	1.67	1.72
0.0345	PP	Air	22.29	79.18	1.72	1.63	1.3
0.0476	PP	Air	22.3	79	1.89	1.72	1.93
0.0337	PP	Air	22.32	78.93	1.41	1.67	1.36
0.0359	PP	Air	22.3	79.02	1.21	1.03	1.09
0.0322	PP	Air	22.29	79.11	1.16	1.35	1.3
0.0386	PP	Air	22.31	79.13	1.16	1.33	1.23
0.0365	PP	Air	22.29	79.2	1.41	1.43	1.63
0.0355	PP	Air	22.31	79.2	1.18	1.16	1.03
0.0352	PP	Air	22.33	79.15	1.63	1.6	1.49
0.0422	PP	Air	22.32	79.13	1.23	1.5	1.17
0.0364	PP	Air	22.32	79.11	1.12	1.13	1.21
0.031	PP	Air	22.29	79.01	1.21	1.27	1.55
0.0292	PP	Air	22.31	78.97	1.26	1.3	1.26
0.0422	PP	Water	20.89	84.79	1.78	1.66	1.95
0.049	PP	Water	20.8	80.38	3.45	4.58	4.12
0.052	PP	Water	20.91	77.78	2.09	1.89	3.09
0.0309	PP	Water	20.96	79.29	1.73	2.29	1.92
0.0546	PP	Water	20.97	78.86	2.7	2.8	3.29
0.0325	PP	Water	20.99	77.49	1.84	1.82	2.3
0.0767	PP	Water	21.04	78	1.69	2.15	2.13
0.0552	PP	Water	21.07	77.35	3.09	2.92	2.87
0.0594	PP	Water	21.11	77.12	1.55	1.27	1.89
0.0332	PP	Water	21.1	77.1	3.6	2.2	2.21
0.0512	PP	Water	21.07	77.96	1.84	1.63	1.89
0.0363	PP	Water	21.15	77.14	3.23	4.26	2.6
0.0509	PP	Water	21.1	76.93	2.24	2.26	1.95
0.0512	PP	Water	21.12	77.36	1.92	1.36	1.72
0.0378	PP	Water	21.17	77.95	1	1.16	1.75
0.0612	PP	Water	21.2	77.66	2.69	2.81	3.96
0.04	PP	Water	21.2	77.32	1.96	2.95	2.83
0.0416	PP	Water	21.2	77.01	1.13	1.03	1.16
0.0571	PP	Water	21.2	78.23	1.52	1.16	1.41
0.0448	PP	Water	21.1	77.84	1.12	1.33	1.67
0.0462	PP	Water	21.16	77.5	2.61	1.3	2.12
0.0208	PP	Water	21.2	76.98	3.01	3.01	3.04
0.0397	PP	Water	21.2	76.84	1.67	1.86	1.52
0.0379	PP	Water	21.12	78.21	0.83	1.27	1.04
0.0429	PP	Water	21.17	76.86	1.46	1.81	1.79
0.0383	PP	Water	21.18	76.82	1.04	1.29	1.09
0.047	PP	Water	21.07	77.87	4.06	2.89	5.64
0.0505	PP	Water	21.15	77.2	3.01	3.03	2.83
0.0416	PP	Water	21.1	77.36	1.44	1.4	2.69
0.0306	PP	Water	21.14	76.95	1.18	2.04	3.24
0.0632	Wood	Air	22.47	82.68	0.77	0.81	0.64
0.0587	Wood	Air	22.5	82.2	1.16	1.12	1.41
0.0589	Wood	Air	22.48	82.02	0.78	0.87	0.83
0.0262	Wood	Air	22.47	81.72	1.56	1.07	1.29
0.0345	Wood	Air	22.54	81.4	1.76	1.66	1.63
0.016	Wood	Air	22.5	81.25	1.13	0.92	1.1
0.0261	Wood	Air	22.55	80.97	0.73	0.73	0.64
0.0422	Wood	Air	22.56	80.82	1.64	1.53	1.26
0.0473	Wood	Air	22.53	80.74	0.92	0.69	0.87
0.0451	Wood	Air	22.53	80.62	1.3	0.92	0.83
0.0384	Wood	Air	22.51	80.57	1	0.83	1.04
0.0478	Wood	Air	22.52	80.41	1.12	0.87	0.87
0.0486	Wood	Air	22.52	80.44	1.35	1.07	1.13
0.0423	Wood	Air	22.53	80.37	0.96	0.84	0.84
0.036	Wood	Air	22.57	80.31	1.27	1.26	1.03
0.0403	Wood	Air	22.6	80.82	0.87	0.64	0.87
0.0406	Wood	Air	22.6	80.88	1.26	1.04	1.3
0.0313	Wood	Air	22.6	80.92	1	1.04	0.73
0.0346	Wood	Air	22.6	81.04	1.03	1.13	0.92
0.0418	Wood	Air	22.6	81.1	1.16	1.07	1.07
0.0337	Wood	Air	22.66	81.09	1.26	1.03	1.16
0.0389	Wood	Air	22.68	81.1	0.83	1.03	0.87
0.0368	Wood	Air	22.65	81.08	0.78	0.8	0.84
0.0382	Wood	Air	22.66	81.07	1.12	1.9	1.1
0.0468	Wood	Air	22.67	81.07	0.8	0.73	1.03
0.04	Wood	Air	22.68	81.02	0.8	0.78	0.83
0.0338	Wood	Air	22.68	81.01	1.09	0.78	0.64
0.0285	Wood	Air	22.72	80.97	0.78	0.83	0.87
0.0376	Wood	Air	22.69	80.97	0.78	0.64	0.75
0.0371	Wood	Air	22.71	80.91	0.73	0.78	0.7
0.0356	Wood	Water	20.95	79.39	0.83	1.04	0.92
0.049	Wood	Water	20.95	79.3	0.86	0.83	1.16
0.0388	Wood	Water	20.93	79.54	0.78	0.8	1.03
0.0554	Wood	Water	20.93	79.24	0.92	0.87	1.04
0.0257	Wood	Water	20.84	80.5	1.35	1.12	1.12
0.0448	Wood	Water	20.91	79.72	1.04	1.12	1.16
0.0628	Wood	Water	20.98	79.27	1.82	1.04	1.03
0.0222	Wood	Water	20.98	79.17	2.3	1.96	2.56
0.0434	Wood	Water	20.99	79.24	3.38	2.7	2.66
0.0478	Wood	Water	21.02	79.04	1.16	1.21	1.12
0.0516	Wood	Water	21.08	79.01	1.2	1.26	1.64
0.0348	Wood	Water	21.06	79.62	2	1.67	1.83
0.0308	Wood	Water	21.08	79.13	1.3	1.4	1.38
0.0318	Wood	Water	21.14	79	1.18	1.3	1.35
0.0169	Wood	Water	21.15	78.81	1.49	1.9	3.15
0.0533	Wood	Water	21.13	78.73	2.6	2.16	2.4
0.032	Wood	Water	21.21	78.69	1.16	1.64	1.67
0.0397	Wood	Water	21.2	78.62	1.12	1.55	1.41
0.0397	Wood	Water	21.17	78.48	1.04	0.96	1.07
0.0479	Wood	Water	21.07	79.2	1.26	1.23	1.23
0.0427	Wood	Water	21.41	81.12	1.3	0.83	0.96
0.06	Wood	Water	21.4	80.35	0.87	0.87	0.96
0.0315	Wood	Water	21.38	79.83	0.87	0.8	0.93
0.0303	Wood	Water	21.39	79.49	1.18	1.07	0.96
0.0328	Wood	Water	21.43	79.42	1.04	1.44	1.53
0.0667	Wood	Water	21.43	79.36	1.13	0.96	1.09
0.038	Wood	Water	21.46	79.24	1.49	1.26	1.16
0.0315	Wood	Water	21.48	79.12	1.09	1.03	1.16
0.0511	Wood	Water	21.45	78.98	1.72	1.89	2.1
0.0458	Wood	Water	21.47	78.77	1.8	1.67	3.93
0.0372	Wood	Soaked	21.67	87.83	2.53	3	2.18
0.0429	Wood	Soaked	21.69	85.39	1.64	1.81	1.59
0.0497	Wood	Soaked	21.69	84.81	1.3	1.58	1.64
0.0295	Wood	Soaked	21.7	83.28	1.92	1.96	1.92
0.0384	Wood	Soaked	21.6	84.83	3.44	3.93	3.73
0.0504	Wood	Soaked	21.67	83.26	1.41	1.36	1.46
0.038	Wood	Soaked	21.7	82.59	1.26	1.26	1.4
0.0393	Wood	Soaked	21.73	82.56	1.84	1.49	1.76
0.0369	Wood	Soaked	21.74	82.1	2.41	1.67	3.49
0.0498	Wood	Soaked	21.76	82.1	1.46	1.36	1.44
0.0318	Wood	Soaked	21.77	81.74	2.75	2.56	4.3
0.0431	Wood	Soaked	21.74	83.74	2.23	2.03	2.3
0.0493	Wood	Soaked	21.76	84.46	2.1	2.8	2.69
0.0452	Wood	Soaked	21.78	81.76	7.33	4.29	4.02
0.0561	Wood	Soaked	21.77	82.32	2.44	2.8	2.21
0.0423	Wood	Soaked	21.75	82.88	3.33	4.01	2.86
0.0476	Wood	Soaked	21.79	81.78	1.46	2.3	1.66
0.0486	Wood	Soaked	21.77	82.17	2.29	2.69	2.93
0.0434	Wood	Soaked	21.78	81.45	3.75	4.09	3.66
0.0491	Wood	Soaked	21.79	82.35	2.33	2.6	3.23
0.0448	Wood	Soaked	21.79	82.01	2.33	1.67	1.72
0.0492	Wood	Soaked	21.78	81.65	1.9	2.41	2.96
0.0476	Wood	Soaked	21.79	82.95	1.49	1.21	1.6
0.044	Wood	Soaked	21.79	82.75	1.73	1.75	1.67
0.0379	Wood	Soaked	21.76	83.01	2.04	2.07	2.84
0.0598	Wood	Soaked	21.77	83.67	3.35	2.93	2.8
0.0417	Wood	Soaked	21.72	84.63	1.35	1.63	1.9
0.0341	Wood	Soaked	21.72	83.67	3.09	1.53	1.61
0.0604	Wood	Soaked	21.77	83.24	1.82	1.87	2.1
0.0392	Wood	Soaked	21.75	82.98	3.33	2.8	3.01
